# Supplementary material for: Divergent functional traits and gene expression profiles in native and encroaching plant species across an alpine elevational gradient
Source: Front Plant Sci. 2025 Oct 7;16:1656812. doi: 10.3389/fpls.2025.1656812 (PMC12539351; doi:10.3389/fpls.2025.1656812)
Supplement: Supplementary file 2 [file Table1.xlsx]

## Sheet: Suppl_Tab 1
Supplementary Table 1: Average daily soil surface (10cm below ground) temperature of the study area for July and August during 2017-2019.
Time	Average daily soil surface temperature (℃)	Site
7/19/2017	15.0481	Timberline
7/19/2017	12.592	Alpine tundra
7/20/2017	14.4262	Timberline
7/20/2017	13.099	Alpine tundra
7/21/2017	15.1401	Timberline
7/21/2017	13.3903	Alpine tundra
7/22/2017	14.0341	Timberline
7/22/2017	12.2924	Alpine tundra
7/23/2017	14.7358	Timberline
7/23/2017	12.2187	Alpine tundra
7/24/2017	14.3035	Timberline
7/24/2017	11.29	Alpine tundra
7/25/2017	14.3778	Timberline
7/25/2017	10.6312	Alpine tundra
7/26/2017	13.1573	Timberline
7/26/2017	10.244	Alpine tundra
7/27/2017	13.4834	Timberline
7/27/2017	11.5383	Alpine tundra
7/28/2017	14.1584	Timberline
7/28/2017	11.4717	Alpine tundra
7/29/2017	14.0508	Timberline
7/29/2017	10.8854	Alpine tundra
7/30/2017	14.0595	Timberline
7/30/2017	11.5247	Alpine tundra
7/31/2017	13.8217	Timberline
7/31/2017	11.4742	Alpine tundra
8/1/2017	15.0367	Timberline
8/1/2017	11.9249	Alpine tundra
8/2/2017	14.8094	Timberline
8/2/2017	11.9157	Alpine tundra
8/3/2017	15.002	Timberline
8/3/2017	13.0785	Alpine tundra
8/4/2017	14.3284	Timberline
8/4/2017	12.0929	Alpine tundra
8/5/2017	15.1292	Timberline
8/5/2017	13.8004	Alpine tundra
8/6/2017	15.2651	Timberline
8/6/2017	13.3001	Alpine tundra
8/7/2017	15.7255	Timberline
8/7/2017	13.0473	Alpine tundra
8/8/2017	15.3483	Timberline
8/8/2017	12.5325	Alpine tundra
8/9/2017	14.434	Timberline
8/9/2017	12.1041	Alpine tundra
8/10/2017	14.3719	Timberline
8/10/2017	12.2586	Alpine tundra
8/11/2017	14.6099	Timberline
8/11/2017	12.1527	Alpine tundra
8/12/2017	14.8805	Timberline
8/12/2017	12.3963	Alpine tundra
8/13/2017	14.7157	Timberline
8/13/2017	11.8165	Alpine tundra
8/14/2017	14.7891	Timberline
8/14/2017	11.7194	Alpine tundra
8/15/2017	13.9375	Timberline
8/15/2017	11.2003	Alpine tundra
8/16/2017	13.6485	Timberline
8/16/2017	11.0671	Alpine tundra
8/17/2017	13.5794	Timberline
8/17/2017	11.053	Alpine tundra
8/18/2017	13.5382	Timberline
8/18/2017	11.1264	Alpine tundra
8/19/2017	13.488	Timberline
8/19/2017	10.964	Alpine tundra
8/20/2017	14.2712	Timberline
8/20/2017	11.7	Alpine tundra
8/21/2017	14.083	Timberline
8/21/2017	11.7892	Alpine tundra
8/22/2017	15.0594	Timberline
8/22/2017	12.0484	Alpine tundra
8/23/2017	13.9919	Timberline
8/23/2017	11.2855	Alpine tundra
8/24/2017	14.7648	Timberline
8/24/2017	11.3305	Alpine tundra
8/25/2017	12.7022	Timberline
8/25/2017	7.14629	Alpine tundra
8/26/2017	11.7203	Timberline
8/26/2017	5.63563	Alpine tundra
8/27/2017	12.2056	Timberline
8/27/2017	7.46696	Alpine tundra
8/28/2017	10.7006	Timberline
8/28/2017	6.178	Alpine tundra
8/29/2017	9.07812	Timberline
8/29/2017	1.91171	Alpine tundra
8/30/2017	8.58321	Timberline
8/30/2017	2.442	Alpine tundra
8/31/2017	9.97592	Timberline
8/31/2017	3.85892	Alpine tundra
7/1/2018	11.0757	Timberline
7/1/2018	9.49133	Alpine tundra
7/2/2018	11.0798	Timberline
7/2/2018	10.2252	Alpine tundra
7/3/2018	11.4738	Timberline
7/3/2018	9.74812	Alpine tundra
7/4/2018	11.6811	Timberline
7/4/2018	9.9895	Alpine tundra
7/5/2018	11.9887	Timberline
7/5/2018	9.80229	Alpine tundra
7/6/2018	11.4252	Timberline
7/6/2018	9.80058	Alpine tundra
7/7/2018	11.4121	Timberline
7/7/2018	10.0851	Alpine tundra
7/8/2018	11.5993	Timberline
7/8/2018	9.98696	Alpine tundra
7/9/2018	11.6052	Timberline
7/9/2018	10.3127	Alpine tundra
7/10/2018	11.6287	Timberline
7/10/2018	9.78842	Alpine tundra
7/11/2018	12.747	Timberline
7/11/2018	10.9679	Alpine tundra
7/12/2018	13.0352	Timberline
7/12/2018	11.3485	Alpine tundra
7/13/2018	13.4346	Timberline
7/13/2018	11.7988	Alpine tundra
7/14/2018	13.9766	Timberline
7/14/2018	12.184	Alpine tundra
7/15/2018	14.9092	Timberline
7/15/2018	12.7557	Alpine tundra
7/16/2018	15.1797	Timberline
7/16/2018	13.0815	Alpine tundra
7/17/2018	16.2777	Timberline
7/17/2018	13.9962	Alpine tundra
7/18/2018	15.4169	Timberline
7/18/2018	13.0546	Alpine tundra
7/19/2018	15.8924	Timberline
7/19/2018	13.9424	Alpine tundra
7/20/2018	15.887	Timberline
7/20/2018	13.6258	Alpine tundra
7/21/2018	15.6136	Timberline
7/21/2018	12.5288	Alpine tundra
7/22/2018	15.8045	Timberline
7/22/2018	13.3404	Alpine tundra
7/23/2018	19.9643	Timberline
7/23/2018	21.012	Alpine tundra
7/24/2018	24.798	Timberline
7/24/2018	20.1164	Alpine tundra
7/25/2018	19.724	Timberline
7/25/2018	12.0907	Alpine tundra
7/26/2018	18.3302	Timberline
7/26/2018	12.21	Alpine tundra
7/27/2018	17.3937	Timberline
7/27/2018	12.1788	Alpine tundra
7/28/2018	17.7497	Timberline
7/28/2018	11.861	Alpine tundra
7/29/2018	17.6205	Timberline
7/29/2018	11.8695	Alpine tundra
7/30/2018	18.736	Timberline
7/30/2018	11.9952	Alpine tundra
7/31/2018	20.2176	Timberline
7/31/2018	12.3645	Alpine tundra
8/1/2018	19.7043	Timberline
8/1/2018	12.606	Alpine tundra
8/2/2018	19.1397	Timberline
8/2/2018	11.8984	Alpine tundra
8/3/2018	21.6498	Timberline
8/3/2018	12.4545	Alpine tundra
8/4/2018	20.8621	Timberline
8/4/2018	12.2432	Alpine tundra
8/5/2018	16.2116	Timberline
8/5/2018	12.0508	Alpine tundra
8/6/2018	15.3523	Timberline
8/6/2018	10.8466	Alpine tundra
8/7/2018	16.1717	Timberline
8/7/2018	12.1305	Alpine tundra
8/8/2018	17.2342	Timberline
8/8/2018	12.5077	Alpine tundra
8/9/2018	15.6866	Timberline
8/9/2018	12.5937	Alpine tundra
8/10/2018	14.5162	Timberline
8/10/2018	11.3668	Alpine tundra
8/11/2018	13.7118	Timberline
8/11/2018	10.8412	Alpine tundra
8/12/2018	14.6226	Timberline
8/12/2018	10.7595	Alpine tundra
8/13/2018	15.0223	Timberline
8/13/2018	11.171	Alpine tundra
8/14/2018	14.1149	Timberline
8/14/2018	11.5668	Alpine tundra
8/15/2018	13.8423	Timberline
8/15/2018	11.1052	Alpine tundra
8/16/2018	11.6924	Timberline
8/16/2018	10.4888	Alpine tundra
8/17/2018	12.0762	Timberline
8/17/2018	10.1103	Alpine tundra
8/18/2018	12.1248	Timberline
8/18/2018	9.85108	Alpine tundra
8/19/2018	14.247	Timberline
8/19/2018	10.3925	Alpine tundra
8/20/2018	12.8183	Timberline
8/20/2018	10.4385	Alpine tundra
8/21/2018	12.2563	Timberline
8/21/2018	10.4363	Alpine tundra
8/22/2018	11.9813	Timberline
8/22/2018	9.93196	Alpine tundra
8/23/2018	10.4623	Timberline
8/23/2018	9.24954	Alpine tundra
8/24/2018	12.2291	Timberline
8/24/2018	9.49758	Alpine tundra
8/25/2018	11.7267	Timberline
8/25/2018	9.624	Alpine tundra
8/26/2018	10.5397	Timberline
8/26/2018	8.7815	Alpine tundra
8/27/2018	12.3875	Timberline
8/27/2018	8.86342	Alpine tundra
8/28/2018	12.9621	Timberline
8/28/2018	9.04258	Alpine tundra
8/29/2018	12.5097	Timberline
8/29/2018	9.37396	Alpine tundra
8/30/2018	10.1588	Timberline
8/30/2018	8.86283	Alpine tundra
8/31/2018	10.6015	Timberline
8/31/2018	8.25167	Alpine tundra
7/1/2019	8.15754	Timberline
7/1/2019	6.0085	Alpine tundra
7/2/2019	9.14579	Timberline
7/2/2019	5.74025	Alpine tundra
7/3/2019	10.2063	Timberline
7/3/2019	6.15525	Alpine tundra
7/4/2019	11.3926	Timberline
7/4/2019	6.29975	Alpine tundra
7/5/2019	13.8748	Timberline
7/5/2019	7.37812	Alpine tundra
7/6/2019	13.3345	Timberline
7/6/2019	8.26283	Alpine tundra
7/7/2019	13.0568	Timberline
7/7/2019	8.11438	Alpine tundra
7/8/2019	12.1625	Timberline
7/8/2019	7.59117	Alpine tundra
7/9/2019	12.9671	Timberline
7/9/2019	7.28479	Alpine tundra
7/10/2019	13.3877	Timberline
7/10/2019	7.46496	Alpine tundra
7/11/2019	11.0317	Timberline
7/11/2019	7.39171	Alpine tundra
7/12/2019	10.5302	Timberline
7/12/2019	7.2075	Alpine tundra
7/13/2019	11.4315	Timberline
7/13/2019	7.09142	Alpine tundra
7/14/2019	11.0339	Timberline
7/14/2019	7.74708	Alpine tundra
7/15/2019	10.7955	Timberline
7/15/2019	7.78696	Alpine tundra
7/16/2019	11.5883	Timberline
7/16/2019	7.94054	Alpine tundra
7/17/2019	13.2574	Timberline
7/17/2019	8.73917	Alpine tundra
7/18/2019	13.3712	Timberline
7/18/2019	9.15888	Alpine tundra
7/19/2019	13.7763	Timberline
7/19/2019	9.19671	Alpine tundra
7/20/2019	16.2223	Timberline
7/20/2019	9.99408	Alpine tundra
7/21/2019	15.5879	Timberline
7/21/2019	10.2486	Alpine tundra
7/22/2019	13.9573	Timberline
7/22/2019	10.1243	Alpine tundra
7/23/2019	15.8102	Timberline
7/23/2019	10.4951	Alpine tundra
7/24/2019	14.5182	Timberline
7/24/2019	10.4474	Alpine tundra
7/25/2019	16.7459	Timberline
7/25/2019	11.2296	Alpine tundra
7/26/2019	16.3057	Timberline
7/26/2019	11.1168	Alpine tundra
7/27/2019	20.5278	Timberline
7/27/2019	11.3438	Alpine tundra
7/28/2019	19.2243	Timberline
7/28/2019	11.8643	Alpine tundra
7/29/2019	21.2509	Timberline
7/29/2019	12.7012	Alpine tundra
7/30/2019	16.4634	Timberline
7/30/2019	12.3589	Alpine tundra
7/31/2019	18.8928	Timberline
7/31/2019	11.713	Alpine tundra
8/1/2019	18.1153	Timberline
8/1/2019	11.4	Alpine tundra
8/2/2019	18.5294	Timberline
8/2/2019	11.2556	Alpine tundra
8/3/2019	18.0329	Timberline
8/3/2019	11.2453	Alpine tundra
8/4/2019	16.0125	Timberline
8/4/2019	10.5231	Alpine tundra
8/5/2019	18.6991	Timberline
8/5/2019	11.4381	Alpine tundra
8/6/2019	18.5038	Timberline
8/6/2019	11.6152	Alpine tundra
8/7/2019	17.5173	Timberline
8/7/2019	11.8782	Alpine tundra
8/8/2019	16.9952	Timberline
8/8/2019	11.9654	Alpine tundra
8/9/2019	15.6404	Timberline
8/9/2019	11.131	Alpine tundra
8/10/2019	19.2731	Timberline
8/10/2019	11.5378	Alpine tundra
8/11/2019	16.8851	Timberline
8/11/2019	12.1425	Alpine tundra
8/12/2019	15.2668	Timberline
8/12/2019	12.4963	Alpine tundra
8/13/2019	16.2264	Timberline
8/13/2019	12.6105	Alpine tundra
8/14/2019	19.5786	Timberline
8/14/2019	12.6258	Alpine tundra
8/15/2019	15.3948	Timberline
8/15/2019	12.3903	Alpine tundra
8/16/2019	15.5265	Timberline
8/16/2019	12.6574	Alpine tundra
8/17/2019	11.7572	Timberline
8/17/2019	10.814	Alpine tundra
8/18/2019	12.0199	Timberline
8/18/2019	10.1753	Alpine tundra
8/19/2019	13.4785	Timberline
8/19/2019	10.17	Alpine tundra
8/20/2019	14.2989	Timberline
8/20/2019	9.72008	Alpine tundra
8/21/2019	12.0213	Timberline
8/21/2019	9.27858	Alpine tundra
8/22/2019	12.7755	Timberline
8/22/2019	8.68487	Alpine tundra
8/23/2019	9.65354	Timberline
8/23/2019	8.02821	Alpine tundra
8/24/2019	10.9074	Timberline
8/24/2019	8.05729	Alpine tundra
8/25/2019	11.7143	Timberline
8/25/2019	8.02283	Alpine tundra
8/26/2019	13.2937	Timberline
8/26/2019	8.30079	Alpine tundra
8/27/2019	11.6125	Timberline
8/27/2019	8.31883	Alpine tundra
8/28/2019	11.5727	Timberline
8/28/2019	8.27454	Alpine tundra
8/29/2019	10.6874	Timberline
8/29/2019	7.56275	Alpine tundra
8/30/2019	7.83379	Timberline
8/30/2019	6.87192	Alpine tundra
8/31/2019	8.96175	Timberline
8/31/2019	6.64813	Alpine tundra

## Sheet: Suppl_Tab 2
Supplementary Table 2: Monthly mean temperature (10cm below ground) for 2017-2020 in tundra and timberline.
Month	Monthly mean temperature (℃)	Site
8/2017	10.3982	Alpine tundra
9/2017	4.40835	Alpine tundra
10/2017	-0.287001	Alpine tundra
11/2017	-6.23733	Alpine tundra
12/2017	-14.8351	Alpine tundra
8/2017	13.6701	Timberline
9/2017	9.24037	Timberline
10/2017	3.15235	Timberline
11/2017	0.273189	Timberline
12/2017	-0.202652	Timberline
1/2018	-17.3271	Alpine tundra
2/2018	-18.6606	Alpine tundra
3/2018	-8.8568	Alpine tundra
4/2018	-2.85993	Alpine tundra
5/2018	1.4567	Alpine tundra
6/2018	6.11474	Alpine tundra
7/2018	12.2002	Alpine tundra
8/2018	10.6238	Alpine tundra
9/2018	4.43921	Alpine tundra
10/2018	0.165231	Alpine tundra
11/2018	-4.74877	Alpine tundra
12/2018	-12.5987	Alpine tundra
1/2018	-1.20044	Timberline
2/2018	-3.60358	Timberline
3/2018	-1.34743	Timberline
4/2018	-0.0505333	Timberline
5/2018	2.56678	Timberline
6/2018	7.34274	Timberline
7/2018	15.0864	Timberline
8/2018	14.1489	Timberline
9/2018	6.76353	Timberline
10/2018	0.247216	Timberline
11/2018	-0.375414	Timberline
12/2018	-2.43635	Timberline
1/2019	-14.8638	Alpine tundra
2/2019	-14.3233	Alpine tundra
3/2019	-9.1335	Alpine tundra
4/2019	-4.77732	Alpine tundra
5/2019	-0.0607151	Alpine tundra
6/2019	3.61981	Alpine tundra
7/2019	8.90958	Alpine tundra
8/2019	10.2529	Alpine tundra
9/2019	6.21847	Alpine tundra
10/2019	0.897653	Alpine tundra
11/2019	-4.00065	Alpine tundra
12/2019	-10.1308	Alpine tundra
1/2019	-3.89347	Timberline
2/2019	-3.60501	Timberline
3/2019	-1.67013	Timberline
4/2019	-0.345146	Timberline
5/2019	3.69598	Timberline
6/2019	8.69608	Timberline
7/2019	13.8712	Timberline
8/2019	14.4769	Timberline
9/2019	11.2776	Timberline
10/2019	1.99691	Timberline
11/2019	-3.5543	Timberline
12/2019	-3.76972	Timberline
1/2020	-11.2898	Alpine tundra
2/2020	-11.4419	Alpine tundra
3/2020	-8.49772	Alpine tundra
4/2020	-5.29097	Alpine tundra
5/2020	0.392387	Alpine tundra
6/2020	4.76687	Alpine tundra
1/2020	-2.41424	Timberline
2/2020	-2.34457	Timberline
3/2020	-1.10984	Timberline
4/2020	-0.0500194	Timberline
5/2020	3.27667	Timberline
6/2020	12.2003	Timberline

## Sheet: Suppl_Tab 3
Supplementary Table 3: Climatic conditions at the sampling sites on the collection day. The data is sourced from the Open-Meteo API.​
Date	Temperature_2m_mean (℃)	Precipitation_sum (mm)	Relative_humidity_2m_mean (%)	Location	Sampling_Types
2021-07-28	16.7	0.3	70	Alpine Tundra	Dwarf shrub
2021-07-28	18.4	0.3	71	Timberline	Dwarf shrub
2022-08-02	16.2	2.1	86	Alpine Tundra	Herb & encroaching species
2022-08-02	17.8	2.1	86	Timberline	Herb & encroaching species

## Sheet: Suppl_Tab 4
Supplementary Table 4: The primers utilized for reverse transcription quantitative polymerase chain reaction (RT-qPCR).
Species	Genes ID	Gene symbol	Symbol	Forward primer（5’ to 3’）	Reverse primer（5’ to 3’）
R.aureum	Unigene79318_All		EIX1/2	TTCGGGCAAAGTCCCAGTT	CCGCCTTCTTCCAATCTCAA
R.aureum	CL6833.Contig3_All		ChiB	CATTCGGGTCGGTTCCAT	CACGAGCCCACTCCCACTA
R.aureum	CL415.Contig63_All	LOC114284008	MYC2	ATCAAGCCTCGGATAGTGT	GGCAAAGAAAGCGGAAAC
R.aureum	CL2727.Contig2_All	LOC104087091	POD	AGGACGCATCATCAGCAA	GTATTCATCGGGTCTTTCG
R.aureum	CL21737.Contig11_All		Hsp70	CGTCTTTGCCCTTTAGCC	TAGGTCGTATCAGGAGATGGTTGT
R.aureum	Unigene26849_All		PI-PLC	TGTGGTTACAAGGGAGATAG	TACCGAATCAGAAGTAGTGG
R.lapponicum	CL800.Contig5_All	EIX2	EIX1/2	GATTACGCTCGGAGTCGC	GTTACGCATACCGCAGAT
R.lapponicum	CL2104.Contig10_All	LOC119989242	ChiB	ATAGAACAGAATGCCACCC	TCCAGTTACCGACAAAGAC
R.lapponicum	CL23905.Contig14_All		MYC2	GACAGACCGACCAATCAA	GGGTGGGAAATAGTAGACAT
R.lapponicum	CL13527.Contig1_All		POD	CGCAATGCCATCGCTCAG	TCACCATCGTCAATACCCACT
R.lapponicum	CL13958.Contig2_All		Hsp70	GACCAAACCCGTCTCCTG	TGAAGCACATCGGTAATAAAG
R.lapponicum	CL11130.Contig3_All		PI-PLC	TCCACCCTTAGTTGCTGA	ACCCATTCGCCTTATCTT
R.bracteatum	Unigene28147_All	EIX1	EIX1/2	CGATTGGCAACAACCTCA	GAATAAGCCCAGCCCTCT
R.bracteatum	CL18591.Contig2_All		ChiB	GTCACAAGGCGAGCAAGG	CGTGGTTCGGGCTATCAA
R.bracteatum	Unigene7717_All		MYC2	AGAATAAAGTTTCGGCTGTC	TCATCAGTCCATCGTCCT
R.bracteatum	CL15687.Contig1_All		POD	GCGGAGGATGATTTCGTG	TGGTAGTGCTTGGCGTGGG
R.bracteatum	CL25944.Contig4_All	LOC104900138	Hsp70	TTTTGAGTGGTGAGCGGTAT	TTGTCGGAACGGTGGTGT
R.bracteatum	CL22856.Contig2_All		PI-PLC	TTTGGCTGCTACTGTTTA	TTGATGCCTTCACCCTTC
V.uliginosum	Unigene83044_All		EIX1/2	TATGCTCAGCCGTCACCC	TCACCTCAGCGTCCTCCA
V.uliginosum	CL905.Contig5_All	LOC108465681	ChiB	GACCCGACCTGCTGACTT	CTGCCTTATGGTTCTGGATG
V.uliginosum	CL25934.Contig3_All		MYC2	CGTGCGACCATTTATTTC	TTAGCGTTGCTTTGACCT
V.uliginosum	CL25324.Contig9_All		POD	GCGTGAGGAGGAGTCGTA	AAGGCAAAGAACAAGATGGA
V.uliginosum	Unigene34552_All	LOC119990582	Hsp70	TTTGAGTGGTGAGCGGAATG	CAAGGGAAAGCGGAGTGA
V.uliginosum	CL10484.Contig3_All		PI-PLC	CAAGGACCTCAATACCAGA	CAGCAGGAACAACAGAATAA
D.octopetala	CL10668.Contig5_All	LOC110763653	EIX1/2	TATTCCTACTCCCACTCC	GTATTATCCCGCCCTCTA
D.octopetala	Unigene65779_All		ChiB	CTCCAAGTCTCCCTACTACAGCA	AGCAGCACCCTGGGCAAT
D.octopetala	CL1752.Contig10_All		MYC2	CAGGAAGAGGACCACAGC	TTCTCAACACCCACTAACG
D.octopetala	CL14658.Contig1_All	LOC112168325	POD	GCCTTATCTGGAGGTCAC	TTTGCTTTGCCTGGTCTT
D.octopetala	CL11338.Contig1_All		Hsp70	CATCTCCAACCCATTCTT	GACACCACCATCAAACCT
D.octopetala	CL18297.Contig4_All		PI-PLC	AAGCAGGCAACAGGATAT	ATTGGCAAGGAGGACAGG
S.stipulata	CL8036.Contig14_All		EIX1/2	GAAACCTTACCCACTTGC	GTCTGAGCCTGACCGAAT
S.stipulata	CL22805.Contig1_All		ChiB	GAGTTTATGTCTTCCCTGTAT	TCTTCTTTGCCGTATCAC
S.stipulata	Unigene92723_All		MYC2	CTACATCCCAACATCAACC	GTCAGCAGCAACCACTCT
S.stipulata	CL23174.Contig2_All		POD	AAAGTTCGCTGGGTGCTG	GCCCGACTATTGTTTCTTATCC
S.stipulata	CL13515.Contig3_All		Hsp70	TACCGCACTTCTTTGGAT	CACTGTGAGCCTTCTTCG
S.stipulata	CL16088.Contig1_All		PI-PLC	ATGAAGACCCTTTATTCGC	GGACCACCAAACCCTGTA
S.tomentosa	CL277.Contig12_All	LOC112520798	EIX1/2	TTGGAGGTGAGGAAGGTG	AGCCGAGTATTGATTGTTGC
S.tomentosa	CL35806.Contig2_All	LOC112527187	ChiB	TCGGAAACCCAGCAAACA	ACTGAGCGAGACAGGCAC
S.tomentosa	Unigene198934_All	LOC112523964	MYC2	GCCGAGTGGTTCTATGTT	TTTGACCCGAAAGCCGTA
S.tomentosa	CL13615.Contig2_All		POD	TTCCTTCTTCCGTTAGTTC	CTCCTGTTGGCTGGTTAT
S.tomentosa	CL308.Contig4_All		Hsp70	ACGCAAGGTTACAGTATGAT	TACAGAAACAGCCGCACA
S.tomentosa	CL2239.Contig7_All	LOC112524155	PI-PLC	ACTGGCTTTGCTTCGGATTG	GCTCGGATGCCTTTACGC
R.angusta	CL31325.Contig31_All		EIX1/2	ACAGGTCCAAAGAAACAA	CAAAGACAATACCCGAAT
R.angusta	CL13160.Contig2_All	LOC105158761	ChiB	CTGCTATGTGGAGGTGGA	CTTGGCATCAGTGTCGTT
R.angusta	CL13977.Contig3_All		MYC2	TGAAAGGCACCGTAGGAA	CTCGCTGGCTGGAAGTAG
R.angusta	CL31498.Contig1_All		POD	CATCTTTGCGTTTCTGTTG	CGGTTTCTGAGGCTTACT
R.angusta	CL15258.Contig1_All	LOC103940595	Hsp70	TGTAAGAAACTATCGGGTGG	ATGAGGCGAGATGTGGTG
R.angusta	CL10673.Contig1_All		PI-PLC	TTAGGGATTTGAGGACGAG	CCTTAGACAACGGACATTTA
O.anertii	CL3095.Contig1_All		EIX1/2	AACACCACCACAAGGAGA	GCACAGCCGACTATTTCA
O.anertii	CL40825.Contig3_All		ChiB	TACGAGAAATACCCATCCT	CATCACGCTTTGCTACTG
O.anertii	CL4764.Contig5_All		MYC2	AGGAGTTATTGAGTTAGGCACA	GCAACATCTTCGTCGTCT
O.anertii	CL20223.Contig1_All		POD	ATGATACCCTTTACGCTAC	TTTCTTTGACTTTGACCC
O.anertii	CL2131.Contig25_All		Hsp70	AACAGCCATTACATTTCC	TTCCATAACCACCTTCAC
O.anertii	Unigene97280_All		PI-PLC	GGCAGTGAACAAAGCAGG	TTCGCAGTGACCAACAAAA
B.vivipara	Unigene154437_All		EIX1/2	TGGGTGCTTATTGGAACT	AGCGTGGACCTACATTTT
B.vivipara	Unigene26919_All		ChiB	GCAGCGACGCCCAACTAT	TGGAGCCTCAGCAGGTAAT
B.vivipara	Unigene117220_All		MYC2	ACACTAACTCGCAAATCCA	CGCCGAATGCTAATGAAA
B.vivipara	CL15200.Contig1_All	LOC110733542	POD	GTGAGGCTATCAGCAGAGT	CTTGACCAACAAACGAAA
B.vivipara	CL19338.Contig3_All		Hsp70	TCGTCCTTACTGGCACTG	CAACATCCTGGGAAACAA
B.vivipara	Unigene188013_All		PI-PLC	GAAGTAAGGGTCGGATTG	TCTTGTCTTTAGTTGGCAGT
D.angustifolia	Cluster-195.49556	Hsp70	Hsp70	TCCTCCCTTCTTCGCCATCT	TCCCTCCTCAACAGTTCCATCA
D.angustifolia	Cluster-12210.1	LOC109758518	POD	GCCTCCACTTCCACGACTGC	CCGCTTCTCGCTCACCACA
D.angustifolia	Cluster-195.28211	LOC100844123	WRKY2	GCACCTTGGTTGTTCAGT	ATGGCTATGCTTTCCCTC
D.angustifolia	Cluster-195.20099		RPS2	CAACGCCACCAGCCAAAC	GGCACTTCACCATAATCTCCC
D.angustifolia	Cluster-195.41498	LOC109762675	PI-PLC	TCACATAGCCACAGCCTCC	GGTGCATGGTGCTCAAAT
D.angustifolia	Cluster-195.30316		HSP90	CTGAGAATGTTTGCCGTTGA	GCCTATTAGGGTTATTGTTGG
D.angustifolia	Cluster-195.54401		HSP20	CAGCGGCAAGTTCGTGAG	CTGCTTTGGGCATGGTGA
D.angustifolia	Cluster-195.37237	LOC542369	CAT	TGGCATCCCACTCAACTA	GACGACAATGAGCACGAA

## Sheet: Suppl_Tab 5
Supplementary Table 5: Plant height of 10 native plants.
Site	Species	mean (cm)	sd	n (individual)
Alpine tundra	B.vivipara	17.08	1.70929	20
Alpine tundra	D.octopetala	5.245	0.974126	20
Alpine tundra	O.anertii	8.23	1.20835	20
Alpine tundra	R.angusta	6.2	1.96549	20
Alpine tundra	R.aureum	12.475	2.02715	20
Alpine tundra	R.bracteatum	5.395	1.88414	20
Alpine tundra	R.lapponicum	5.52	1.10196	20
Alpine tundra	S.stipulata	38.77	11.6032	20
Alpine tundra	S.tomentosa	14.415	2.99408	20
Alpine tundra	V.uliginosum	7.33	2.34815	20
Timberline	B.vivipara	19.835	3.42656	20
Timberline	D.octopetala	8.51	0.815572	20
Timberline	O.anertii	12.97	1.50791	20
Timberline	R.aureum	53.01	16.5521	20
Timberline	R.bracteatum	6.905	1.83231	20
Timberline	R.lapponicum	12.065	1.62943	20
Timberline	S.stipulata	56.63	10.8008	20
Timberline	S.tomentosa	27.14	4.05559	20
Timberline	V.uliginosum	12.29	2.2259	20
Timberline	R.angusta	12.905	4.1628	20

## Sheet: Suppl_Tab 6
Supplementary Table 6: Leaf area (LA) of 10 native plant species.
Site	Species	mean (cm)	sd	n (pc)
Apline tundra	B.vivipara	5.78719	0.633942	20
Apline tundra	D.octopetala	2.71826	0.396751	20
Apline tundra	O.anertii	5.38253	0.681687	20
Apline tundra	R.angusta	0.218481	0.054104	20
Apline tundra	R.aureum	9.30123	1.69441	20
Apline tundra	R.bracteatum	0.37787	0.092922	20
Apline tundra	R.lapponicum	0.567637	0.0916859	20
Apline tundra	S.stipulata	55.6858	7.63103	20
Apline tundra	S.tomentosa	6.19723	2.84111	20
Apline tundra	V.uliginosum	0.851887	0.142666	20
Timberline	B.vivipara	6.60865	1.34936	19
Timberline	D.octopetala	4.1622	2.40345	20
Timberline	O.anertii	8.47929	1.6786	16
Timberline	R.aureum	13.8352	3.52135	20
Timberline	R.bracteatum	0.507835	0.0767842	20
Timberline	R.lapponicum	0.91243	0.128462	20
Timberline	S.stipulata	193.403	37.6608	20
Timberline	S.tomentosa	8.91026	1.32947	17
Timberline	V.uliginosum	1.76195	0.415345	20
Timberline	R.angusta	0.318667	0.0752967	20

## Sheet: Suppl_Tab 7
Supplementary Table 7: The presence of plant strategies based on the CSR strategy in alpine tundra. 15 - 20 independent biological replicates were performed for species.
Site	Type	Species	LA (mm2)	LFW (mg)	LDW (mg)	LSI (g water dm-2)	LWC (% of fresh weight)	LMA (g m-2)	LA leaf area (mm2)	LDMC (%)	SLA (mm2 mg-1)	C	S	R	CSR	Blade type
Tundra	Dwarf shrub	D.octopetala	276.845	77.0738	56.168	0.755146	27.1244	202.886	276.845	72.8756	4.92887	7.08832	92.9117	0	S	Simple leaf
Tundra	Dwarf shrub	V.uliginosum	83.4166	30.5958	14.8092	1.89251	51.5974	177.533	83.4166	48.4026	5.63276	3.91256	96.0874	0	S	Simple leaf
Tundra	Dwarf shrub	R.aureum	930.123	415.647	202.688	2.28958	51.2355	217.915	930.123	48.7645	4.58894	19.9021	80.0979	0	S/CS	Simple leaf
Tundra	Dwarf shrub	R.bracteatum	38.4495	26.3002	14.8891	2.96782	43.388	387.237	38.4495	56.612	2.5824	1.01019	98.9898	0	S	Simple leaf
Tundra	Dwarf shrub	R.lapponicum	56.7637	34.525	14.558	3.51757	57.8335	256.467	56.7637	42.1665	3.89914	2.82392	97.1761	0	S	Simple leaf
Tundra	Herb	S.stipulata	5477.14	2234.45	601.69	2.98105	73.0721	109.855	5477.14	26.9279	9.10292	60.5334	39.4666	0	CS	Pinnate compound leaf
Tundra	Herb	S.tomentosa	619.723	214.282	70.533	2.31957	67.084	113.814	619.723	32.916	8.78628	23.794	76.206	0	S/CS	Simple leaf
Tundra	Herb	O.anertii	538.709	138.449	62.068	1.41785	55.169	115.216	538.709	44.831	8.67933	16.2497	83.7503	0	S	Pinnate compound leaf
Tundra	Herb	B.vivipara	588.863	134.015	58.6764	1.2794	56.2167	99.6435	588.863	43.7833	10.0358	17.2037	81.664	1.13233	S/CS	Cauline leaf
Tundra	Herb	R.angusta	21.6281	12.25	1.145	5.13452	90.6531	52.9403	21.6281	9.34694	18.8892	0	87.2355	12.7645	S	Simple leaf
Tundra	Neo-colonizer	D.langsdorffii	710.797	70.9067	41.9567	0.407289	40.8283	59.0277	710.797	59.1717	16.9412	12.705	72.9378	14.3572	S/SR	Simple leaf

## Sheet: Suppl_Tab 8
Supplementary Table 8: De novo sequencing and assembly statistics for transcriptome data in 10 native species.
Type	Site	Sample	Total Raw Reads (M)	Total Clean Reads (M)	Total Clean Bases(Gb)	Clean Reads Q20(%)	Clean Reads Q30(%)	Clean Reads Ratio(%)	Total Clean Reads (M)	Total Mapping(%)	Uniquely Mapping(%)
Dwarf shrub	Tundra	A_R.bracteatum_1	45.57	43.12	6.47	98.22	94.68	94.61	43.12	87.26	13.43
Dwarf shrub	Tundra	A_R.bracteatum_2	45.57	43.09	6.46	98.24	94.73	94.54	43.09	85.9	15.49
Dwarf shrub	Tundra	A_R.bracteatum_3	43.82	41.95	6.29	98.25	94.76	95.74	41.95	87.59	14.65
Dwarf shrub	Tundra	A_V.uliginosum_1	45.57	43.69	6.55	98.16	94.6	95.87	43.69	85.59	24.43
Dwarf shrub	Tundra	A_V.uliginosum_2	45.57	43.02	6.45	98.3	94.93	94.4	43.02	84.85	24.76
Dwarf shrub	Tundra	A_V.uliginosum_3	45.57	43.2	6.48	98.34	94.99	94.79	43.2	85.7	25.1
Dwarf shrub	Tundra	A_R.lapponicum_1	45.57	42.85	6.43	98.28	94.91	94.02	42.85	86.08	11.13
Dwarf shrub	Tundra	A_R.lapponicum_2	45.57	43.32	6.5	98.23	94.72	95.05	43.32	87.11	10.9
Dwarf shrub	Tundra	A_R.lapponicum_3	45.57	43.38	6.51	98.2	94.65	95.18	43.38	87.27	10.55
Dwarf shrub	Tundra	A_R.aureum_1	39.7	37.68	5.65	96.51	91.53	94.92	37.68	86.38	10.13
Dwarf shrub	Tundra	A_R.aureum_2	45.57	43.17	6.48	96.7	91.96	94.73	43.17	85.97	10.42
Dwarf shrub	Tundra	A_R.aureum_3	45.57	42.79	6.42	96.63	91.85	93.89	42.79	87.08	10.55
Dwarf shrub	Tundra	A_D.octopetala_1	45.57	43.38	6.51	98.34	95	95.18	43.38	88.26	32.62
Dwarf shrub	Tundra	A_D.octopetala_2	45.57	43.45	6.52	98.42	95.22	95.34	43.45	88.86	32.5
Dwarf shrub	Tundra	A_D.octopetala_3	45.57	43.35	6.5	98.31	94.88	95.11	43.35	88.16	32.18
Dwarf shrub	Timberline	B_R.bracteatum_1	45.57	43.15	6.47	98.28	94.82	94.69	43.15	87.99	13.13
Dwarf shrub	Timberline	B_R.bracteatum_2	45.57	43.3	6.5	98.27	94.81	95.02	43.3	88.2	13.76
Dwarf shrub	Timberline	B_R.bracteatum_3	47.8	43.3	6.49	96.78	92.1	90.58	43.3	85.17	11.86
Dwarf shrub	Timberline	B_V.uliginosum_1	47.19	42.36	6.35	95.99	88.97	89.76	42.36	84.35	24.67
Dwarf shrub	Timberline	B_V.uliginosum_2	47.72	40.4	6.06	95.83	88.61	84.68	40.4	82.61	23.74
Dwarf shrub	Timberline	B_V.uliginosum_3	48.99	45.19	6.78	96.72	90.97	92.24	45.19	84.12	25.51
Dwarf shrub	Timberline	B_R.lapponicum_1	45.57	43.2	6.48	96.73	92.03	94.8	43.2	84.35	11.04
Dwarf shrub	Timberline	B_R.lapponicum_2	45.57	43.28	6.49	96.85	92.29	94.97	43.28	84.35	10.83
Dwarf shrub	Timberline	B_R.lapponicum_3	45.57	43.61	6.54	96.5	91.55	95.7	43.61	85.99	11.11
Dwarf shrub	Timberline	B_R.aureum_1	45.57	43.45	6.52	96.55	91.59	95.34	43.45	86.76	10.51
Dwarf shrub	Timberline	B_R.aureum_2	43.82	42.18	6.33	96.55	91.59	96.26	42.18	86.32	10.68
Dwarf shrub	Timberline	B_R.aureum_3	42.49	40.6	6.09	96.64	91.86	95.56	40.6	86.43	10.65
Dwarf shrub	Timberline	B_D.octopetala_1	47.23	43.5	6.52	96.58	90.55	92.1	43.5	88.86	31.65
Dwarf shrub	Timberline	B_D.octopetala_2	48.93	43.56	6.53	96.11	89.23	89.02	43.56	87.41	31.83
Dwarf shrub	Timberline	B_D.octopetala_3	47.19	42.36	6.35	95.97	88.87	89.78	42.36	87.19	29.87
Herb	Tundra	A_R.angusta_1	45.57	42.66	6.4	98.35	94.96	93.61	42.66	77.22	23.01
Herb	Tundra	A_R.angusta_2	45.57	42.85	6.43	97.84	93.76	94.01	42.85	78.88	23.54
Herb	Tundra	A_R.angusta_3	45.57	43.39	6.51	97.91	93.95	95.21	43.39	78.32	23.83
Herb	Tundra	A_O.anertii_1	47.33	43.34	6.5	98.42	95.16	91.58	43.34	83.59	25.16
Herb	Tundra	A_O.anertii_2	45.57	42.76	6.41	98.19	94.62	93.83	42.76	84.13	25.13
Herb	Tundra	A_O.anertii_3	45.57	42.72	6.41	98.09	94.31	93.74	42.72	84.28	25.39
Herb	Tundra	A_S.stipulata_1	45.57	43.37	6.51	98.3	94.78	95.16	43.37	86.09	16.8
Herb	Tundra	A_S.stipulata_2	45.57	42.88	6.43	98.17	94.59	94.09	42.88	85.07	16.66
Herb	Tundra	A_S.stipulata_3	45.57	43.21	6.48	97.99	94.06	94.81	43.21	85.81	16.76
Herb	Tundra	A_S.tomentosa_1	45.57	42.34	6.35	98.29	94.72	92.91	42.34	84.02	28.86
Herb	Tundra	A_S.tomentosa_2	45.57	42.71	6.41	98.23	94.58	93.71	42.71	82.87	30.13
Herb	Tundra	A_S.tomentosa_3	45.57	42.75	6.41	98.38	95.01	93.8	42.75	83.07	28.57
Herb	Tundra	A_B.vivipara_1	45.57	42.52	6.38	98.19	94.53	93.3	42.52	79.05	26.55
Herb	Tundra	A_B.vivipara_2	43.82	42	6.3	97.97	94.03	95.84	42	79.93	27.08
Herb	Tundra	A_B.vivipara_3	45.57	43.23	6.48	97.96	94.03	94.85	43.23	79.15	26.54
Herb	TImberline	C_R.angusta_1	45.57	42.73	6.41	98.15	94.5	93.77	42.73	75.54	24.67
Herb	TImberline	C_R.angusta_2	45.57	42.87	6.43	97.86	93.82	94.07	42.87	75.39	24.59
Herb	TImberline	C_R.angusta_3	45.57	42.83	6.42	97.78	93.61	93.98	42.83	78.04	26.37
Herb	TImberline	B_O.anertii_1	45.57	42.63	6.39	98.21	94.65	93.54	42.63	84.47	23.92
Herb	TImberline	B_O.anertii_2	45.57	42.96	6.44	98.14	94.45	94.26	42.96	84.91	24.15
Herb	TImberline	B_O.anertii_3	45.57	42.81	6.42	98.05	94.34	93.93	42.81	84.41	24
Herb	TImberline	B_S.stipulata_1	45.57	42.51	6.38	98.28	94.73	93.27	42.51	86	15.88
Herb	TImberline	B_S.stipulata_2	47.33	43.08	6.46	98.17	94.61	91.03	43.08	85	15.61
Herb	TImberline	B_S.stipulata_3	45.57	42.15	6.32	97.89	93.93	92.49	42.15	84.75	15.96
Herb	TImberline	B_S.tomentosa_1	45.57	42.86	6.43	98.31	94.81	94.04	42.86	82.47	29.4
Herb	TImberline	B_S.tomentosa_2	45.57	42.88	6.43	98	94.07	94.09	42.88	83.29	29.77
Herb	TImberline	B_S.tomentosa_3	45.57	43.38	6.51	97.94	93.89	95.18	43.38	83.74	30.15
Herb	TImberline	B_B.vivipara_1	45.57	42.58	6.39	97.94	94	93.42	42.58	77.11	25.61
Herb	TImberline	B_B.vivipara_2	47.33	43.45	6.52	97.85	93.84	91.8	43.45	80.88	26.82
Herb	TImberline	B_B.vivipara_3	45.57	42.3	6.34	97.81	93.73	92.81	42.3	81.17	27.64

## Sheet: Suppl_Tab 9
Supplementary Table 9: GO terms of genes in groups of highest FPKM values (first clustered into 5 clusters by K-medoids and then Pearson correlation hierarchical clustering) for dwarf shrubs in apline tundra.
GO_level1	GO_level2	Average percentage (%)
biological_process	cellular process	13.2463
biological_process	metabolic process	10.2129
biological_process	localization	3.30221
biological_process	biological regulation	2.45167
biological_process	response to stimulus	2.51081
biological_process	others	5.05583
cellular_component	cellular anatomical entity	22.0997
cellular_component	protein-containing complex	1.98391
molecular_function	binding	18.1907
molecular_function	catalytic activity	17.8305
molecular_function	others	3.11554

## Sheet: Suppl_Tab 10
Supplementary Table 10: GO terms of genes in groups of highest FPKM values (first clustered into 5 clusters by K-medoids and then Pearson correlation hierarchical clustering) for herbs in apline tundra.
Go_Level1	Go_Level2	Average percentage (%)
Biological_Process	Cellular Process	15.6412
Biological_Process	Metabolic Process	13.6264
Biological_Process	Response To Stimulus	2.93655
Biological_Process	Biological Regulation	1.98916
Biological_Process	Localization	1.92829
Biological_Process	Others	4.42168
Cellular_Component	Cellular Anatomical Entity	23.2905
Cellular_Component	Protein-Containing Complex	4.28981
Molecular_Function	Catalytic Activity	13.5365
Molecular_Function	Binding	13.014
Molecular_Function	Others	5.31616

[truncated: 27 more sheets: Suppl_Tab 11, Suppl_Tab 12, Suppl_Tab 13, Suppl_Tab 14, Suppl_Tab 15, Suppl_Tab 16, Suppl_Tab 17, Suppl_Tab 18, Suppl_Tab 19, Suppl_Tab 20, Suppl_Tab 21, Suppl_Tab 22, Supple_Tab 23, Suppl_Tab 24, Suppl_Tab 25, Suppl_Tab 26, Suppl_Tab 27, Suppl_Tab 28, Suppl_Tab 29, Suppl_Tab 30 …]
